# Supplementary material for: Characterization and applications of glutaminase free L-asparaginase from indigenous Bacillus halotolerans ASN9
Source: PLoS One. 2023 Nov 28;18(11):e0288620. doi: 10.1371/journal.pone.0288620 (PMC10683992; doi:10.1371/journal.pone.0288620)
Supplement: S4 Fig — A. Elution profile for Sephadex G-100 column chromatography equilibrated with Tri-HCl buffer of pH 7.4. Elution flow rate was 3.0 ml/fraction and absorbance at 280 nm was recorded. Fraction 12 showed high asparaginase activity. B. SDS-PAGE of L-asparaginase Lane 1. Protein marker Lane 2. Acetone precipitated proteins Lane 3. Purified L-ASNase after Sephadex G-100 column chromatography. C. Effect of incubation time on stability of L-ASNase at pH 7 and 37°C (bars represent the standard error of the mean). (ZIP) [file pone.0288620.s009.zip]

Archive with 3 entries (3 files):
- S4A_Fig.tif
- S4B_Fig.tif
- S4C_Fig.tif
