# Supplementary material for: Characterization and applications of glutaminase free L-asparaginase from indigenous Bacillus halotolerans ASN9
Source: PLoS One. 2023 Nov 28;18(11):e0288620. doi: 10.1371/journal.pone.0288620 (PMC10683992; doi:10.1371/journal.pone.0288620)
Supplement: S5 Fig — A. Anticancer activity (30%) of purified asparaginase at concentration of 30 μg ml-1 on U87 human malignant glioma cells. B. Untreated U87 human malignant glioma cells. C. Anticancer activity (55%) of purified L-asparaginase at concentration of 30 μg ml-1 on Huh7 hepatocyte carcinoma cells. D. Untreated Huh7 hepatocyte carcinoma cells. E. Cell viability (80%) of HEK293 human embryonic kidney cells with purified L-asparaginase at concentration of 30 μg ml-1. F. Untreated HEK293 human embryonic kidney. (ZIP) [file pone.0288620.s010.zip]

Archive with 6 entries (6 files):
- S5A_Fig.tif
- S5B_Fig.tif
- S5C_Fig.tif
- S5D_Fig.tif
- S5E_Fig.tif
- S5F_Fig.tif
